# Supplementary material for: Mutant kri1l causes abnormal retinal development via cell cycle arrest and apoptosis induction
Source: Cell Death Discov. 2024 May 24;10:251. doi: 10.1038/s41420-024-02022-2 (PMC11126728; doi:10.1038/s41420-024-02022-2)
Supplement: Supplementary file 1 — Table S1 [file 41420_2024_2022_MOESM1_ESM.xlsx]

## Sheet: Sheet1
Supplemental Table 1
QPCR primer	Forward	Reverse
gdf6a-qPCR	TTCGTGGACAAGGGAAAAGA	GCGATTTGCGAAATATCCTT
rx1-qPCR	AAATTCACACTTCTTCCCGAAA	TGCTGCCTAGAGGTCCTTTTT
rx2-qPCR	GCATAAAGTGGACGAAGACCA	GTGGAGAAAAGTCCGGTGTC
rx3-qPCR	GCCCGAAGTCCGAGTACAG	GACTCCTGCAGCTTGATGG
pax6a-qPCR	TCAGACGCTCTCTAGAACGAGAA	ATACTCAGGGCCGCAGGT
pax6b-qPCR	AACAACCTGCCTATGCAACC	AAGCTTCGCCCGTTCACT
lmx1bb-qPCR	TCAGCCCAGATGACTCAGATT	GCCTTTCTCCGGCTTGATA
wdr36-qPCR	TTTTCTCTTCCCAACACACCTT	GGACTTCTGTGCCAATACTCCT
lama1-qPCR	GCACTAAAGTGGACGCCATC	ACACATGGACACGCTGCTC
cdipt-qPCR	GCTGTATATAATGTTCTACATCGAGGA	CACACCACACCGCAAACT
lama1-qPCR	CACCTAATCATGGGTTTCAAAAA	TCGCCATGTAGAACAGAACG
lamb1a-qPCR	GACCCCAACCATTCCTTTG	CCAAATCCAGGTTTACAAGAGC
lamc1-qPCR	GATCCAAACAATATGACGCTTCT	TCTGATCTGCATCTGCTTTATGTT
unc45b-qPCR	AAGAGGCCCTCGTACTCGAC	TTGCGATCATCTCCAACAAG
slc45a2-qPCR	CCATCCCATTCAACCTCATC	TCTCCGCCTAATTTCCTTTG
slc24a5-qPCR	CCAGGGTTCGAGTTCTGCT	AAGAATCCTTCGGGAAACTCA
lrmda(c10orf11)-qPCR	CCCTAACGCTCAATAAGAACCA	GGCGTCACTTCCACCAAA
gucy2f-qPCR	CCTGATCAGAGAAAGAACAGAGG	TCAGAGCTTCTGCCACAGAG
crb2a-qPCR	TGGCCAGTTCTGTGAAACAA	ACCAATGGCCACTAAGAGGA
rp2-qPCR	CGCTTGAGCTGAATGGAGA	TGCTCTCAGAAACAAACAGCTT
cerkl-qPCR	CGCGAGTTCGCTCTCATTA	CTCCGTTCAGCTCAGCTTTT
myo7aa-qPCR	GAAAACCTACAAGAGGGAACTGC	GCTCTTCTTGTGACTCTCAATGTG
ush1c-qPCR	GTGGCATTAGAGACCAACAAAA	CCTCTGCAGCCTTCTGAGAT
pcdh15a -qPCR	TCATAACAGGGGACGATGG	GTGGAGTCGGTCGCTGAG
chm -qPCR	AGGAGAAACAGCCCAACAGA	CCAGTGCACCACGTGAATAC
znf408 -qPCR	CAGAGGAAATATAGCCCTGATGTC	TCTTGTTCCCAGAGCCTTCA
vhl-qPCR	TCGCAAATGCCAAGATCAC	GCACCAACCGTCTCACAAC
rho-qPCR	CCTTCCTGTTCTCTCCTCCTAAA	GGAGTCCAGCAGTAAGAGAGCTT
opn1lw1(red)-qPCR	CTATGCCTTCCACCCACTG	GATGCATACGCGGAACTGT
opn1mw1(gr1)-qPCR	CCCGTCACCACAATTTTCTT	TCAGATTCCTGCTGTTGAGC
opn1sw1(uv)-qPCR	TTTCTCCTACTCACAGCTCTTGG	CTGGGTGGACTCTGACTCG
opn1sw2(blue)-qPCR	TCCTTTCAGCACCATTGTATTC	AGCTTGAGCTTTGGCTGCTA
oligo name	sequence	Notes
kri1l-1-F	AGCAACATGTCCAACGTGAG	for sequencing of kri1l cDNA
kri1l-1-R	TCATCCACATCATCCTGCAT
kri1l-2-F	AGAGTCTTTCCTGCGGGACT
kri1l-2-R	ACAGGCTTGCTTTTGCTGAT
kri1l-3-F	CCCACTCATGGGAAAGAAGA
kri1l-3-R	TCCAGCATCACTGTTTGCTC
kri1l-seq-F	AGCAACATGTCCAACGTGAG	for sequencing of kri1l genomic DNA
kri1l-seq-R	TCACTTCACTTCACTTCACTTGG
kri1l-splice-F	CAGCAGAGCAACATGTCCAA	for sequencing of kri1l splice position (exon1 and intron 1 splice position)
kri1l-splice-R	CAGAGTCAGATTCGGAGGAGT
